# Supplementary material for: Genetic and Biochemical Analysis of Anaerobic Respiration in Bacteroides fragilis and Its Importance In Vivo
Source: mBio. 2020 Feb 4;11(1):e03238-19. doi: 10.1128/mBio.03238-19 (PMC7002350; doi:10.1128/mBio.03238-19)
Supplement: TABLE S1 [file mBio.03238-19-st001.xlsx]

## Sheet: wild type
minutes	wild type	wild type
0	0.001	0.002			Exponential growth equation
10	0.002	0.003			Best-fit values	wild type	wild type
20	0.002	0.003			Y0	0.00392	0.001547
30	0.002	0.003			k	0.01066	0.01139
40	0.003	0.004			Tau	93.85	87.8
50	0.004	0.004			Doubling Time	65.05	60.86	62.955
60	0.005	0.005			95% CI (profile likelihood)
70	0.005	0.005			Y0	0.002738 to 0.005595	0.001097 to 0.002174
80	0.006	0.005			k	0.009722 to 0.01160	0.01050 to 0.01229
90	0.007	0.006			Tau	86.24 to 102.9	81.38 to 95.26
100	0.009	0.006			Doubling Time	59.77 to 71.30	56.41 to 66.03
110	0.009	0.007			Goodness of Fit
120	0.01	0.007			Degrees of Freedom	4	4
130	0.012	0.009			R squared	0.9962	0.997
140	0.014	0.009			Sum of Squares	3.596e-05	8.808e-06
150	0.015	0.009			Sy.x	0.002998	0.001484
160	0.017	0.01
170	0.02	0.012			Data used
180	0.022	0.013			# of X values	6	6
190	0.024	0.017			# Y values analyzed	6	6
200	0.027	0.015			X values used	350 to 400	350 to 400
210	0.03	0.018			Model	Y=Y0*exp(k*X)	Y=Y0*exp(k*X)
220	0.034	0.019			Fit	sum of squares	sum of squares
230	0.039	0.022
240	0.044	0.024
250	0.048	0.027
260	0.055	0.03
270	0.067	0.033
280	0.069	0.037
290	0.077	0.041
300	0.087	0.048
310	0.098	0.051
320	0.111	0.06
330	0.126	0.064
340	0.141	0.072
350	0.16	0.082
360	0.182	0.093
370	0.203	0.106
380	0.228	0.119
390	0.252	0.13
400	0.275	0.147
410	0.296	0.167
420	0.318	0.189
430	0.335	0.212
440	0.353	0.236
450	0.37	0.263
460	0.387	0.288
470	0.402	0.312
480	0.42	0.334
490	0.435	0.353
500	0.451	0.372
510	0.467	0.394
520	0.48	0.408
530	0.493	0.425
540	0.506	0.443
550	0.514	0.458
560	0.525	0.476
570	0.536	0.493
580	0.542	0.51
590	0.55	0.521
600	0.556	0.535
610	0.564	0.546
620	0.568	0.557
630	0.573	0.567
640	0.575	0.575
650	0.579	0.583
660	0.579	0.592
670	0.578	0.595
680	0.577	0.606
690	0.574	0.608
700	0.571	0.611
710	0.569	0.614
720	0.567	0.614
730	0.562	0.617
740	0.561	0.615
750	0.558	0.608
760	0.555	0.607
770	0.553	0.604
780	0.551	0.601
790	0.55	0.601
800	0.548	0.594
810	0.548	0.593
820	0.548	0.586
830	0.551	0.584
840	0.554	0.583
850	0.555	0.58
860	0.558	0.58
870	0.56	0.58
880	0.562	0.58
890	0.563	0.582
900	0.564	0.583
910	0.565	0.584
920	0.567	0.588
930	0.567	0.589
940	0.566	0.591
950	0.566	0.593
960	0.564	0.595
970	0.565	0.598
980	0.557	0.596
990	0.554	0.598
1000	0.551	0.6
1010	0.544	0.596
1020	0.542	0.595
1030	0.539	0.592
1040	0.536	0.589
1050	0.535	0.584
1060	0.534	0.58
1070	0.531	0.575
1080	0.531	0.572
1090	0.531	0.57
1100	0.528	0.567
1110	0.528	0.567
1120	0.528	0.565
1130	0.527	0.563
1140	0.526	0.563
1150	0.524	0.563
1160	0.522	0.56
1170	0.52	0.559
1180	0.52	0.558
1190	0.518	0.557
1200	0.522	0.555
1210	0.515	0.553
1220	0.515	0.552
1230	0.512	0.549
1240	0.517	0.552
1250	0.511	0.548
1260	0.51	0.546
1270	0.509	0.546
1280	0.508	0.545
1290	0.507	0.541
1300	0.506	0.542
1310	0.506	0.541
1320	0.505	0.539
1330	0.505	0.538
1340	0.503	0.537
1350	0.502	0.534
1360	0.504	0.534
1370	0.502	0.534
1380	0.502	0.534
1390	0.501	0.533
1400	0.502	0.532
1410	0.501	0.532
1420	0.501	0.53
1430	0.5	0.53
1440	0.5	0.53
1450	0.501	0.529
1460	0.501	0.528
1470	0.502	0.529
1480	0.502	0.528
1490	0.502	0.528
1500	0.502	0.529
1510	0.502	0.529
1520	0.501	0.53
1530	0.502	0.529
1540	0.503	0.529
1550	0.503	0.528
1560	0.503	0.529
1570	0.503	0.53
1580	0.504	0.536
1590	0.506	0.531
1600	0.506	0.532
1610	0.506	0.532
1620	0.506	0.533
1630	0.509	0.534
1640	0.509	0.534
1650	0.512	0.536
1660	0.511	0.536
1670	0.511	0.536
1680	0.515	0.538
1690	0.515	0.539
1700	0.516	0.54
1710	0.519	0.542
1720	0.52	0.542
1730	0.523	0.546
1740	0.526	0.547
1750	0.529	0.548
1760	0.53	0.55
1770	0.533	0.552
1780	0.536	0.554
1790	0.539	0.557
1800	0.542	0.559
1810	0.546	0.562
1820	0.549	0.564
1830	0.552	0.567
1840	0.556	0.57
1850	0.561	0.573
1860	0.565	0.577
1870	0.568	0.58
1880	0.573	0.583
1890	0.576	0.587
1900	0.58	0.59
1910	0.585	0.593
1920	0.588	0.599
1930	0.592	0.603
1940	0.596	0.607
1950	0.6	0.611
1960	0.605	0.615
1970	0.609	0.619
1980	0.618	0.626
1990	0.616	0.631
2000	0.62	0.635
2010	0.622	0.638
2020	0.632	0.643
2030	0.63	0.646
2040	0.633	0.651
2050	0.637	0.657
2060	0.639	0.66
2070	0.642	0.663
2080	0.645	0.666
2090	0.649	0.671
2100	0.652	0.695
2110	0.653	0.678
2120	0.657	0.683
2130	0.658	0.686
2140	0.668	0.694
2150	0.662	0.692
2160	0.663	0.695
2170	0.667	0.698
2180	0.668	0.702
2190	0.671	0.704
2200	0.671	0.711
2210	0.673	0.71
2220	0.673	0.746
2230	0.675	0.714
2240	0.675	0.715
2250	0.677	0.717
2260	0.678	0.721
2270	0.678	0.721
2280	0.696	0.723
2290	0.702	0.724
2300	0.682	0.725
2310	0.681	0.727
2320	0.681	0.739
2330	0.682	0.729
2340	0.682	0.731
2350	0.685	0.731
2360	0.681	0.731
2370	0.681	0.734
2380	0.682	0.734
2390	0.681	0.734
2400	0.681	0.733
2410	0.682	0.735
2420	0.68	0.741
2430	0.68	0.733
2440	0.68	0.76
2450	0.717	0.735
2460	0.682	0.736
2470	0.682	0.736

## Sheet: Δnqr
minutes	Δnqr	Δnqr
0	-0.002	-0.001			Exponential growth equation
10	-0.001	0			Best-fit values	Δnqr	Δnqr
20	0	0.001			Y0	0.002798	0.001437
30	0	-0.001			k	0.009697	0.01044
40	0.001	0.001			Tau	103.1	95.79
50	0.001	0.002			Doubling Time	71.48	66.4	68.94
60	0.002	0.002			95% CI (profile likelihood)
70	0.002	0.003			Y0	0.002552 to 0.003068	0.001017 to 0.002023
80	0.003	0.003			k	0.009455 to 0.009939	0.009540 to 0.01134
90	0.003	0.004			Tau	100.6 to 105.8	88.16 to 104.8
100	0.005	0.003			Doubling Time	69.74 to 73.31	61.10 to 72.65
110	0.005	0.004			Goodness of Fit
120	0.006	0.004			Degrees of Freedom	4	4
130	0.007	0.006			R squared	0.9997	0.9963
140	0.008	0.006			Sum of Squares	5.912e-07	3.758e-06
150	0.009	0.007			Sy.x	0.0003844	0.0009693
160	0.01	0.007
170	0.012	0.009			Data used
180	0.013	0.01			# of X values	6	6
190	0.015	0.011			# Y values analyzed	6	6
200	0.017	0.012			X values used	350 to 400	350 to 400
210	0.019	0.013			Model	Y=Y0*exp(k*X)	Y=Y0*exp(k*X)
220	0.022	0.015			Fit	sum of squares	sum of squares
230	0.024	0.017
240	0.026	0.019
250	0.029	0.02
260	0.033	0.022
270	0.037	0.024
280	0.041	0.028
290	0.045	0.03
300	0.05	0.039
310	0.055	0.04
320	0.061	0.041
330	0.068	0.046
340	0.075	0.051
350	0.083	0.056
360	0.092	0.061
370	0.101	0.068
380	0.112	0.077
390	0.123	0.083
400	0.135	0.094
410	0.149	0.1
420	0.163	0.111
430	0.178	0.124
440	0.194	0.133
450	0.211	0.147
460	0.229	0.16
470	0.248	0.177
480	0.267	0.191
490	0.285	0.211
500	0.306	0.227
510	0.325	0.245
520	0.34	0.264
530	0.356	0.286
540	0.372	0.304
550	0.385	0.324
560	0.401	0.353
570	0.416	0.362
580	0.429	0.379
590	0.444	0.398
600	0.456	0.411
610	0.466	0.428
620	0.479	0.442
630	0.489	0.469
640	0.497	0.472
650	0.506	0.485
660	0.514	0.497
670	0.519	0.51
680	0.527	0.519
690	0.534	0.528
700	0.539	0.543
710	0.541	0.55
720	0.546	0.553
730	0.548	0.559
740	0.551	0.566
750	0.553	0.572
760	0.553	0.587
770	0.551	0.583
780	0.55	0.585
790	0.548	0.586
800	0.544	0.588
810	0.542	0.588
820	0.536	0.587
830	0.535	0.586
840	0.531	0.584
850	0.527	0.581
860	0.526	0.577
870	0.525	0.575
880	0.524	0.57
890	0.522	0.567
900	0.524	0.563
910	0.524	0.562
920	0.528	0.561
930	0.528	0.561
940	0.533	0.559
950	0.533	0.561
960	0.533	0.56
970	0.536	0.57
980	0.538	0.566
990	0.538	0.567
1000	0.538	0.567
1010	0.536	0.57
1020	0.537	0.571
1030	0.534	0.574
1040	0.53	0.575
1050	0.526	0.576
1060	0.522	0.574
1070	0.519	0.575
1080	0.515	0.573
1090	0.513	0.569
1100	0.509	0.566
1110	0.505	0.564
1120	0.502	0.559
1130	0.498	0.554
1140	0.497	0.551
1150	0.495	0.546
1160	0.493	0.543
1170	0.492	0.54
1180	0.49	0.537
1190	0.488	0.535
1200	0.488	0.532
1210	0.486	0.531
1220	0.484	0.529
1230	0.482	0.526
1240	0.48	0.527
1250	0.479	0.524
1260	0.478	0.522
1270	0.478	0.52
1280	0.475	0.518
1290	0.473	0.516
1300	0.472	0.514
1310	0.47	0.512
1320	0.469	0.511
1330	0.468	0.51
1340	0.467	0.507
1350	0.465	0.504
1360	0.464	0.505
1370	0.462	0.5
1380	0.46	0.498
1390	0.459	0.498
1400	0.461	0.494
1410	0.46	0.493
1420	0.46	0.492
1430	0.459	0.491
1440	0.46	0.49
1450	0.46	0.489
1460	0.461	0.487
1470	0.462	0.486
1480	0.461	0.486
1490	0.474	0.486
1500	0.463	0.486
1510	0.465	0.486
1520	0.465	0.489
1530	0.466	0.492
1540	0.467	0.486
1550	0.468	0.494
1560	0.47	0.496
1570	0.472	0.49
1580	0.473	0.49
1590	0.475	0.492
1600	0.475	0.512
1610	0.478	0.494
1620	0.479	0.558
1630	0.482	0.499
1640	0.482	0.506
1650	0.486	0.503
1660	0.509	0.503
1670	0.491	0.524
1680	0.493	0.518
1690	0.495	0.552
1700	0.498	0.512
1710	0.499	0.519
1720	0.502	0.519
1730	0.524	0.521
1740	0.508	0.523
1750	0.512	0.523
1760	0.513	0.552
1770	0.516	0.535
1780	0.518	0.532
1790	0.548	0.535
1800	0.524	0.542
1810	0.526	0.541
1820	0.529	0.545
1830	0.546	0.548
1840	0.541	0.549
1850	0.537	0.552
1860	0.541	0.557
1870	0.542	0.566
1880	0.547	0.561
1890	0.55	0.565
1900	0.607	0.571
1910	0.555	0.571
1920	0.558	0.574
1930	0.571	0.577
1940	0.566	0.58
1950	0.569	0.582
1960	0.568	0.589
1970	0.571	0.589
1980	0.574	0.593
1990	0.59	0.596
2000	0.58	0.599
2010	0.607	0.6
2020	0.589	0.604
2030	0.587	0.605
2040	0.587	0.611
2050	0.589	0.612
2060	0.59	0.613
2070	0.6	0.616
2080	0.594	0.62
2090	0.598	0.624
2100	0.597	0.626
2110	0.598	0.626
2120	0.598	0.629
2130	0.602	0.63
2140	0.602	0.632
2150	0.603	0.633
2160	0.604	0.635
2170	0.604	0.637
2180	0.604	0.64
2190	0.606	0.641
2200	0.607	0.642
2210	0.608	0.644
2220	0.608	0.648
2230	0.609	0.647
2240	0.609	0.647
2250	0.608	0.648
2260	0.61	0.649
2270	0.61	0.651
2280	0.61	0.652
2290	0.611	0.653
2300	0.61	0.653
2310	0.61	0.653
2320	0.61	0.654
2330	0.61	0.655
2340	0.609	0.657
2350	0.609	0.656
2360	0.609	0.656
2370	0.61	0.656
2380	0.609	0.656
2390	0.611	0.662
2400	0.609	0.655
2410	0.607	0.657
2420	0.609	0.655
2430	0.609	0.656
2440	0.607	0.656
2450	0.624	0.656
2460	0.616	0.679
2470	0.608	0.659

## Sheet: Δnuo
minutes	Δnuo	Δnuo
0	-0.002	-0.005			Exponential growth equation
10	-0.002	-0.004			Best-fit values	Δnuo	Δnuo
20	-0.001	-0.004			Y0	0.0005407	0.0004488
30	-0.002	-0.005			k	0.01009	0.01088
40	-0.001	-0.004			Tau	99.08	91.92
50	-0.001	-0.004			Doubling Time	68.67	63.71	66.19
60	-0.001	-0.004			95% CI (profile likelihood)
70	0	-0.004			Y0	0.0002932 to 0.0009883	0.0003356 to 0.0005990
80	-0.001	-0.003			k	0.008508 to 0.01170	0.01012 to 0.01164
90	0.001	-0.003			Tau	85.49 to 117.5	85.90 to 98.79
100	0	0			Doubling Time	59.26 to 81.47	59.54 to 68.48
110	0	-0.003			Goodness of Fit
120	0	-0.003			Degrees of Freedom	4	4
130	0.001	-0.002			R squared	0.9877	0.9976
140	0.001	-0.002			Sum of Squares	1.289e-06	3.62e-07
150	0.001	-0.002			Sy.x	0.0005676	0.0003008
160	0.001	0.001
170	0.002	-0.001			Data used
180	0.002	-0.001			# of X values	6	6
190	0.002	-0.001			# Y values analyzed	6	6
200	0.002	0			X values used	350 to 400	350 to 400
210	0.003	0.001			Model	Y=Y0*exp(k*X)	Y=Y0*exp(k*X)
220	0.003	0.002			Fit	sum of squares	sum of squares
230	0.004	0.002
240	0.005	0.003
250	0.005	0.004
260	0.006	0.008
270	0.007	0.006
280	0.008	0.008
290	0.009	0.009
300	0.01	0.009
310	0.012	0.011
320	0.014	0.014
330	0.014	0.015
340	0.016	0.019
350	0.018	0.02
360	0.021	0.023
370	0.023	0.025
380	0.025	0.028
390	0.027	0.031
400	0.031	0.035
410	0.033	0.039
420	0.038	0.044
430	0.042	0.048
440	0.045	0.053
450	0.051	0.059
460	0.055	0.065
470	0.06	0.072
480	0.066	0.079
490	0.073	0.089
500	0.082	0.097
510	0.088	0.107
520	0.098	0.116
530	0.107	0.129
540	0.118	0.141
550	0.128	0.152
560	0.141	0.166
570	0.152	0.178
580	0.165	0.193
590	0.182	0.207
600	0.196	0.222
610	0.212	0.238
620	0.232	0.253
630	0.251	0.266
640	0.267	0.283
650	0.285	0.292
660	0.307	0.301
670	0.325	0.302
680	0.339	0.303
690	0.348	0.308
700	0.359	0.313
710	0.364	0.323
720	0.367	0.33
730	0.374	0.343
740	0.375	0.351
750	0.384	0.363
760	0.393	0.374
770	0.404	0.387
780	0.416	0.397
790	0.429	0.406
800	0.44	0.413
810	0.449	0.422
820	0.464	0.431
830	0.475	0.441
840	0.487	0.447
850	0.498	0.452
860	0.507	0.459
870	0.516	0.463
880	0.525	0.47
890	0.532	0.474
900	0.54	0.475
910	0.547	0.48
920	0.551	0.486
930	0.556	0.488
940	0.562	0.489
950	0.568	0.489
960	0.572	0.491
970	0.573	0.489
980	0.577	0.49
990	0.577	0.489
1000	0.577	0.489
1010	0.577	0.488
1020	0.577	0.489
1030	0.577	0.489
1040	0.577	0.489
1050	0.578	0.489
1060	0.578	0.488
1070	0.579	0.488
1080	0.579	0.487
1090	0.58	0.486
1100	0.58	0.485
1110	0.579	0.483
1120	0.578	0.483
1130	0.576	0.48
1140	0.576	0.478
1150	0.573	0.477
1160	0.573	0.475
1170	0.57	0.472
1180	0.567	0.471
1190	0.566	0.47
1200	0.562	0.467
1210	0.56	0.464
1220	0.559	0.464
1230	0.557	0.463
1240	0.555	0.46
1250	0.554	0.46
1260	0.552	0.457
1270	0.549	0.456
1280	0.547	0.454
1290	0.546	0.452
1300	0.544	0.449
1310	0.543	0.448
1320	0.54	0.446
1330	0.538	0.444
1340	0.536	0.441
1350	0.532	0.439
1360	0.531	0.437
1370	0.531	0.437
1380	0.525	0.434
1390	0.525	0.434
1400	0.521	0.431
1410	0.519	0.43
1420	0.519	0.428
1430	0.516	0.426
1440	0.515	0.425
1450	0.511	0.424
1460	0.508	0.423
1470	0.506	0.421
1480	0.504	0.42
1490	0.503	0.421
1500	0.501	0.418
1510	0.5	0.419
1520	0.498	0.419
1530	0.497	0.416
1540	0.495	0.416
1550	0.495	0.417
1560	0.495	0.416
1570	0.493	0.415
1580	0.492	0.416
1590	0.493	0.414
1600	0.492	0.414
1610	0.492	0.414
1620	0.491	0.415
1630	0.491	0.414
1640	0.49	0.415
1650	0.491	0.415
1660	0.489	0.414
1670	0.49	0.416
1680	0.491	0.415
1690	0.491	0.416
1700	0.492	0.416
1710	0.491	0.417
1720	0.494	0.418
1730	0.492	0.419
1740	0.496	0.419
1750	0.495	0.421
1760	0.496	0.421
1770	0.497	0.422
1780	0.5	0.424
1790	0.5	0.425
1800	0.502	0.428
1810	0.503	0.428
1820	0.504	0.429
1830	0.505	0.431
1840	0.506	0.432
1850	0.508	0.435
1860	0.51	0.435
1870	0.511	0.436
1880	0.514	0.438
1890	0.515	0.439
1900	0.517	0.441
1910	0.519	0.443
1920	0.519	0.443
1930	0.521	0.445
1940	0.523	0.448
1950	0.524	0.449
1960	0.525	0.451
1970	0.528	0.452
1980	0.53	0.454
1990	0.532	0.456
2000	0.532	0.457
2010	0.533	0.458
2020	0.535	0.46
2030	0.537	0.46
2040	0.539	0.462
2050	0.54	0.462
2060	0.541	0.464
2070	0.543	0.466
2080	0.544	0.467
2090	0.546	0.468
2100	0.545	0.471
2110	0.549	0.472
2120	0.55	0.473
2130	0.552	0.474
2140	0.553	0.475
2150	0.556	0.477
2160	0.556	0.477
2170	0.557	0.478
2180	0.558	0.48
2190	0.561	0.483
2200	0.563	0.483
2210	0.564	0.484
2220	0.565	0.486
2230	0.566	0.487
2240	0.568	0.49
2250	0.569	0.488
2260	0.57	0.491
2270	0.573	0.491
2280	0.572	0.494
2290	0.575	0.495
2300	0.576	0.496
2310	0.577	0.499
2320	0.579	0.499
2330	0.581	0.501
2340	0.582	0.502
2350	0.583	0.502
2360	0.584	0.502
2370	0.585	0.505
2380	0.585	0.505
2390	0.589	0.506
2400	0.587	0.507
2410	0.588	0.509
2420	0.59	0.51
2430	0.591	0.511
2440	0.59	0.513
2450	0.595	0.515
2460	0.599	0.518
2470	0.601	0.52

## Sheet: Δndh2
minutes	Δndh2	Δndh2
0	-0.004	0.001			Exponential growth equation
10	-0.004	0.002			Best-fit values	Δndh2	Δndh2
20	-0.004	0.003			Y0	0.0009403	0.001632
30	-0.004	0.002			k	0.01304	0.01224
40	-0.002	0.003			Tau	76.7	81.71
50	-0.002	0.005			Doubling Time	53.17	56.64	54.905
60	-0.002	0.005			95% CI (profile likelihood)
70	-0.001	0.005			Y0	0.0008961 to 0.0009867	0.001381 to 0.001926
80	-0.001	0.008			k	0.01291 to 0.01316	0.01180 to 0.01267
90	0.001	0.008			Tau	75.97 to 77.45	78.90 to 84.71
100	0.001	0.007			Doubling Time	52.66 to 53.69	54.69 to 58.72
110	0.001	0.008			Goodness of Fit
120	0.001	0.008			Degrees of Freedom	4	4
130	0.003	0.009			R squared	1	0.9994
140	0.003	0.011			Sum of Squares	2.189e-07	4.358e-06
150	0.004	0.011			Sy.x	0.0002339	0.001044
160	0.005	0.013
170	0.007	0.015			Data used
180	0.008	0.016			# of X values	6	6
190	0.009	0.018			# Y values analyzed	6	6
200	0.011	0.02			X values used	350 to 400	350 to 400
210	0.013	0.022			Model	Y=Y0*exp(k*X)	Y=Y0*exp(k*X)
220	0.016	0.025			Fit	sum of squares	sum of squares
230	0.018	0.029
240	0.021	0.032
250	0.023	0.036
260	0.027	0.04
270	0.031	0.045
280	0.036	0.051
290	0.041	0.057
300	0.046	0.064
310	0.053	0.072
320	0.061	0.081
330	0.07	0.092
340	0.078	0.104
350	0.09	0.118
360	0.103	0.133
370	0.117	0.151
380	0.133	0.172
390	0.152	0.194
400	0.173	0.217
410	0.195	0.244
420	0.221	0.272
430	0.247	0.3
440	0.273	0.323
450	0.296	0.346
460	0.317	0.365
470	0.337	0.386
480	0.356	0.407
490	0.372	0.42
500	0.389	0.44
510	0.407	0.455
520	0.421	0.47
530	0.437	0.486
540	0.453	0.504
550	0.467	0.517
560	0.482	0.531
570	0.496	0.546
580	0.507	0.556
590	0.519	0.568
600	0.53	0.579
610	0.54	0.588
620	0.548	0.598
630	0.556	0.603
640	0.564	0.609
650	0.57	0.616
660	0.576	0.621
670	0.579	0.625
680	0.586	0.63
690	0.586	0.628
700	0.589	0.629
710	0.587	0.628
720	0.589	0.626
730	0.585	0.622
740	0.583	0.622
750	0.58	0.618
760	0.578	0.617
770	0.577	0.614
780	0.576	0.612
790	0.572	0.608
800	0.57	0.606
810	0.57	0.606
820	0.567	0.601
830	0.567	0.603
840	0.566	0.605
850	0.564	0.605
860	0.567	0.606
870	0.569	0.608
880	0.572	0.61
890	0.572	0.611
900	0.574	0.612
910	0.576	0.613
920	0.577	0.615
930	0.578	0.617
940	0.58	0.618
950	0.579	0.617
960	0.579	0.618
970	0.58	0.618
980	0.578	0.614
990	0.577	0.613
1000	0.576	0.611
1010	0.571	0.605
1020	0.568	0.602
1030	0.564	0.598
1040	0.559	0.593
1050	0.555	0.59
1060	0.552	0.586
1070	0.547	0.583
1080	0.545	0.582
1090	0.545	0.581
1100	0.541	0.577
1110	0.541	0.576
1120	0.54	0.576
1130	0.538	0.573
1140	0.537	0.571
1150	0.535	0.571
1160	0.534	0.568
1170	0.532	0.566
1180	0.531	0.565
1190	0.529	0.563
1200	0.528	0.562
1210	0.528	0.56
1220	0.526	0.56
1230	0.523	0.556
1240	0.524	0.558
1250	0.523	0.556
1260	0.521	0.553
1270	0.521	0.553
1280	0.521	0.554
1290	0.519	0.55
1300	0.519	0.551
1310	0.52	0.551
1320	0.518	0.549
1330	0.517	0.549
1340	0.519	0.55
1350	0.517	0.547
1360	0.521	0.549
1370	0.519	0.551
1380	0.519	0.55
1390	0.518	0.549
1400	0.52	0.55
1410	0.52	0.551
1420	0.52	0.55
1430	0.521	0.551
1440	0.522	0.552
1450	0.524	0.553
1460	0.522	0.554
1470	0.524	0.554
1480	0.524	0.555
1490	0.526	0.557
1500	0.527	0.558
1510	0.529	0.56
1520	0.528	0.56
1530	0.531	0.562
1540	0.532	0.565
1550	0.534	0.566
1560	0.537	0.569
1570	0.538	0.571
1580	0.54	0.571
1590	0.545	0.574
1600	0.546	0.577
1610	0.546	0.578
1620	0.549	0.581
1630	0.551	0.585
1640	0.554	0.586
1650	0.557	0.59
1660	0.561	0.597
1670	0.562	0.595
1680	0.567	0.599
1690	0.571	0.603
1700	0.574	0.606
1710	0.577	0.608
1720	0.58	0.613
1730	0.585	0.618
1740	0.588	0.621
1750	0.592	0.626
1760	0.598	0.631
1770	0.599	0.633
1780	0.605	0.639
1790	0.609	0.643
1800	0.612	0.647
1810	0.617	0.652
1820	0.622	0.657
1830	0.625	0.66
1840	0.63	0.666
1850	0.635	0.671
1860	0.638	0.674
1870	0.643	0.679
1880	0.648	0.684
1890	0.653	0.69
1900	0.657	0.692
1910	0.66	0.697
1920	0.665	0.702
1930	0.668	0.705
1940	0.673	0.711
1950	0.677	0.715
1960	0.68	0.718
1970	0.685	0.723
1980	0.69	0.727
1990	0.695	0.731
2000	0.696	0.734
2010	0.699	0.738
2020	0.702	0.742
2030	0.704	0.745
2040	0.708	0.748
2050	0.712	0.752
2060	0.713	0.755
2070	0.716	0.759
2080	0.722	0.761
2090	0.719	0.763
2100	0.723	0.766
2110	0.726	0.769
2120	0.727	0.77
2130	0.733	0.773
2140	0.731	0.776
2150	0.731	0.777
2160	0.74	0.781
2170	0.738	0.78
2180	0.735	0.782
2190	0.737	0.784
2200	0.739	0.787
2210	0.739	0.789
2220	0.741	0.789
2230	0.742	0.79
2240	0.744	0.791
2250	0.743	0.791
2260	0.743	0.797
2270	0.746	0.795
2280	0.745	0.795
2290	0.748	0.799
2300	0.752	0.797
2310	0.748	0.797
2320	0.749	0.798
2330	0.761	0.799
2340	0.75	0.798
2350	0.752	0.8
2360	0.752	0.801
2370	0.751	0.799
2380	0.751	0.802
2390	0.753	0.803
2400	0.753	0.804
2410	0.753	0.803
2420	0.755	0.802
2430	0.755	0.804
2440	0.756	0.805
2450	0.755	0.805
2460	0.756	0.806
2470	0.755	0.807

## Sheet: Δnqr Δnuo
minutes	Δnqr Δnuo	Δnqr Δnuo
0	-0.001	-0.001			Exponential growth equation
10	-0.002	-0.001			Best-fit values	Δnqr Δnuo	Δnqr Δnuo
20	-0.002	-0.001			Y0	0.001009	0.001425
30	-0.002	0.005			k	0.01028	0.0105
40	-0.002	0			Tau	97.31	95.26
50	-0.001	0.001			Doubling Time	67.45	66.03	66.74
60	-0.001	0.002			95% CI (profile likelihood)
70	0	0.002			Y0	0.0008158 to 0.001247	0.001206 to 0.001682
80	0	0.002			k	0.009720 to 0.01083	0.01006 to 0.01093
90	0.001	0.003			Tau	92.30 to 102.9	91.46 to 99.39
100	0.001	0.003			Doubling Time	63.98 to 71.31	63.39 to 68.89
110	0.001	0.004			Goodness of Fit
120	0.001	0.005			Degrees of Freedom	4	4
130	0.002	0.005			R squared	0.9985	0.9991
140	0.003	0.006			Sum of Squares	6.25e-07	9.064e-07
150	0.002	0.006			Sy.x	0.0003953	0.000476
160	0.003	0.007
170	0.005	0.009			Data used
180	0.005	0.009			# of X values	6	6
190	0.005	0.01			# Y values analyzed	6	6
200	0.011	0.011			X values used	350 to 400	350 to 400
210	0.007	0.013			Model	Y=Y0*exp(k*X)	Y=Y0*exp(k*X)
220	0.008	0.014			Fit	sum of squares	sum of squares
230	0.01	0.016
240	0.013	0.018
250	0.013	0.02
260	0.018	0.022
270	0.016	0.025
280	0.017	0.028
290	0.019	0.03
300	0.021	0.034
310	0.023	0.037
320	0.026	0.042
330	0.03	0.046
340	0.033	0.051
350	0.037	0.056
360	0.041	0.062
370	0.045	0.07
380	0.05	0.077
390	0.055	0.085
400	0.062	0.095
410	0.068	0.105
420	0.076	0.117
430	0.084	0.129
440	0.093	0.143
450	0.103	0.158
460	0.114	0.174
470	0.126	0.195
480	0.14	0.213
490	0.154	0.233
500	0.171	0.257
510	0.191	0.287
520	0.211	0.31
530	0.235	0.335
540	0.258	0.366
550	0.28	0.39
560	0.305	0.409
570	0.321	0.428
580	0.338	0.443
590	0.359	0.462
600	0.379	0.482
610	0.392	0.5
620	0.416	0.519
630	0.435	0.535
640	0.447	0.546
650	0.464	0.557
660	0.481	0.571
670	0.486	0.579
680	0.504	0.59
690	0.515	0.6
700	0.522	0.609
710	0.535	0.615
720	0.544	0.621
730	0.55	0.626
740	0.556	0.631
750	0.566	0.634
760	0.565	0.637
770	0.571	0.638
780	0.576	0.64
790	0.577	0.643
800	0.581	0.643
810	0.58	0.643
820	0.578	0.641
830	0.584	0.638
840	0.585	0.635
850	0.581	0.634
860	0.581	0.631
870	0.579	0.634
880	0.577	0.627
890	0.58	0.625
900	0.575	0.629
910	0.573	0.622
920	0.577	0.623
930	0.577	0.621
940	0.569	0.62
950	0.57	0.619
960	0.57	0.616
970	0.569	0.616
980	0.566	0.615
990	0.568	0.615
1000	0.568	0.616
1010	0.564	0.614
1020	0.566	0.615
1030	0.565	0.625
1040	0.566	0.616
1050	0.567	0.616
1060	0.569	0.618
1070	0.566	0.617
1080	0.567	0.616
1090	0.57	0.618
1100	0.577	0.615
1110	0.571	0.613
1120	0.571	0.61
1130	0.566	0.605
1140	0.564	0.599
1150	0.561	0.594
1160	0.555	0.588
1170	0.548	0.583
1180	0.546	0.58
1190	0.536	0.578
1200	0.534	0.572
1210	0.529	0.571
1220	0.529	0.571
1230	0.525	0.569
1240	0.521	0.567
1250	0.522	0.567
1260	0.519	0.567
1270	0.517	0.572
1280	0.519	0.569
1290	0.518	0.569
1300	0.52	0.571
1310	0.52	0.573
1320	0.52	0.575
1330	0.522	0.58
1340	0.524	0.582
1350	0.525	0.587
1360	0.53	0.591
1370	0.534	0.597
1380	0.538	0.599
1390	0.541	0.604
1400	0.547	0.61
1410	0.552	0.613
1420	0.555	0.621
1430	0.56	0.621
1440	0.564	0.626
1450	0.57	0.631
1460	0.573	0.635
1470	0.58	0.637
1480	0.582	0.642
1490	0.589	0.646
1500	0.594	0.649
1510	0.595	0.654
1520	0.602	0.656
1530	0.604	0.66
1540	0.612	0.662
1550	0.613	0.665
1560	0.618	0.669
1570	0.621	0.674
1580	0.622	0.679
1590	0.628	0.679
1600	0.632	0.679
1610	0.635	0.681
1620	0.638	0.681
1630	0.642	0.687
1640	0.642	0.692
1650	0.647	0.691
1660	0.651	0.692
1670	0.652	0.695
1680	0.655	0.698
1690	0.657	0.699
1700	0.66	0.699
1710	0.663	0.703
1720	0.667	0.704
1730	0.668	0.705
1740	0.669	0.707
1750	0.671	0.715
1760	0.674	0.71
1770	0.675	0.71
1780	0.678	0.712
1790	0.68	0.714
1800	0.68	0.715
1810	0.683	0.715
1820	0.685	0.717
1830	0.685	0.717
1840	0.686	0.718
1850	0.689	0.719
1860	0.691	0.719
1870	0.689	0.72
1880	0.691	0.721
1890	0.694	0.722
1900	0.693	0.721
1910	0.695	0.726
1920	0.696	0.722
1930	0.697	0.724
1940	0.696	0.724
1950	0.698	0.724
1960	0.698	0.725
1970	0.7	0.726
1980	0.708	0.727
1990	0.701	0.729
2000	0.704	0.727
2010	0.703	0.729
2020	0.703	0.728
2030	0.702	0.73
2040	0.704	0.73
2050	0.703	0.729
2060	0.704	0.729
2070	0.704	0.731
2080	0.704	0.733
2090	0.705	0.729
2100	0.705	0.73
2110	0.706	0.73
2120	0.704	0.73
2130	0.705	0.73
2140	0.705	0.73
2150	0.706	0.733
2160	0.705	0.73
2170	0.705	0.731
2180	0.704	0.731
2190	0.706	0.731
2200	0.705	0.732
2210	0.704	0.732
2220	0.706	0.732
2230	0.704	0.732
2240	0.705	0.732
2250	0.705	0.732
2260	0.707	0.733
2270	0.705	0.732
2280	0.705	0.733
2290	0.705	0.732
2300	0.704	0.733
2310	0.706	0.733
2320	0.705	0.731
2330	0.706	0.734
2340	0.704	0.734
2350	0.705	0.734
2360	0.704	0.734
2370	0.705	0.733
2380	0.705	0.734
2390	0.704	0.735
2400	0.706	0.734
2410	0.704	0.734
2420	0.705	0.733
2430	0.704	0.734
2440	0.705	0.733
2450	0.704	0.731
2460	0.704	0.734
2470	0.705	0.733

## Sheet: Δndh2 Δnuo
minutes	Δndh2 Δnuo	Δndh2 Δnuo
0	-0.001	0.003			Exponential growth equation
10	0	0.003			Best-fit values	Δndh2 Δnuo	Δndh2 Δnuo
20	0	0.004			Y0	0.00156	0.002402
30	-0.001	0.005			k	0.01132	0.01093
40	0	0.006			Tau	88.34	91.48
50	0.001	0.006			Doubling Time	61.24	63.41	62.325
60	0.001	0.006			95% CI (profile likelihood)
70	0.001	0.007			Y0	0.001361 to 0.001787	0.002287 to 0.002522
80	0.002	0.007			k	0.01096 to 0.01168	0.01080 to 0.01106
90	0.002	0.008			Tau	85.64 to 91.21	90.42 to 92.57
100	0.004	0.008			Doubling Time	59.36 to 63.22	62.68 to 64.16
110	0.004	0.009			Goodness of Fit
120	0.004	0.01			Degrees of Freedom	4	4
130	0.005	0.011			R squared	0.9995	0.9999
140	0.005	0.012			Sum of Squares	1.337e-06	3.08e-07
150	0.006	0.013			Sy.x	0.0005782	0.0002775
160	0.008	0.015
170	0.01	0.016			Data used
180	0.01	0.019			# of X values	6	6
190	0.012	0.021			# Y values analyzed	6	6
200	0.014	0.022			X values used	350 to 400	350 to 400
210	0.016	0.025			Model	Y=Y0*exp(k*X)	Y=Y0*exp(k*X)
220	0.019	0.028			Fit	sum of squares	sum of squares
230	0.021	0.032
240	0.023	0.035
250	0.027	0.038
260	0.029	0.043
270	0.033	0.048
280	0.037	0.053
290	0.041	0.058
300	0.047	0.064
310	0.052	0.072
320	0.058	0.08
330	0.065	0.089
340	0.074	0.099
350	0.082	0.11
360	0.092	0.123
370	0.103	0.137
380	0.115	0.153
390	0.128	0.171
400	0.145	0.19
410	0.162	0.21
420	0.181	0.232
430	0.202	0.256
440	0.224	0.278
450	0.246	0.301
460	0.272	0.322
470	0.297	0.345
480	0.321	0.367
490	0.345	0.388
500	0.368	0.407
510	0.392	0.427
520	0.414	0.447
530	0.431	0.461
540	0.45	0.477
550	0.457	0.491
560	0.473	0.508
570	0.489	0.523
580	0.504	0.537
590	0.521	0.551
600	0.537	0.563
610	0.55	0.575
620	0.563	0.585
630	0.576	0.593
640	0.586	0.602
650	0.595	0.607
660	0.604	0.613
670	0.611	0.618
680	0.616	0.621
690	0.622	0.623
700	0.626	0.625
710	0.626	0.624
720	0.63	0.623
730	0.63	0.621
740	0.629	0.619
750	0.628	0.616
760	0.626	0.613
770	0.623	0.609
780	0.62	0.608
790	0.617	0.606
800	0.615	0.604
810	0.613	0.601
820	0.61	0.6
830	0.608	0.595
840	0.605	0.592
850	0.602	0.588
860	0.598	0.586
870	0.596	0.582
880	0.593	0.578
890	0.587	0.573
900	0.584	0.57
910	0.582	0.567
920	0.577	0.564
930	0.573	0.56
940	0.572	0.558
950	0.568	0.556
960	0.566	0.553
970	0.564	0.55
980	0.56	0.549
990	0.559	0.547
1000	0.556	0.545
1010	0.554	0.543
1020	0.553	0.542
1030	0.553	0.541
1040	0.55	0.54
1050	0.547	0.54
1060	0.547	0.537
1070	0.546	0.537
1080	0.545	0.535
1090	0.543	0.534
1100	0.543	0.533
1110	0.542	0.533
1120	0.541	0.531
1130	0.54	0.529
1140	0.538	0.527
1150	0.537	0.525
1160	0.536	0.524
1170	0.534	0.521
1180	0.531	0.518
1190	0.529	0.515
1200	0.526	0.511
1210	0.523	0.509
1220	0.519	0.508
1230	0.516	0.501
1240	0.513	0.498
1250	0.51	0.495
1260	0.506	0.492
1270	0.503	0.49
1280	0.5	0.487
1290	0.498	0.486
1300	0.502	0.484
1310	0.493	0.482
1320	0.492	0.479
1330	0.49	0.477
1340	0.487	0.476
1350	0.485	0.474
1360	0.484	0.472
1370	0.482	0.471
1380	0.48	0.469
1390	0.477	0.467
1400	0.476	0.465
1410	0.474	0.463
1420	0.473	0.463
1430	0.471	0.461
1440	0.47	0.46
1450	0.469	0.46
1460	0.468	0.458
1470	0.466	0.458
1480	0.466	0.458
1490	0.466	0.458
1500	0.466	0.458
1510	0.465	0.458
1520	0.465	0.459
1530	0.464	0.458
1540	0.465	0.46
1550	0.465	0.46
1560	0.467	0.462
1570	0.471	0.462
1580	0.468	0.464
1590	0.47	0.466
1600	0.471	0.467
1610	0.472	0.468
1620	0.473	0.47
1630	0.476	0.472
1640	0.477	0.474
1650	0.48	0.477
1660	0.482	0.484
1670	0.484	0.48
1680	0.486	0.482
1690	0.487	0.485
1700	0.489	0.487
1710	0.492	0.49
1720	0.494	0.491
1730	0.496	0.492
1740	0.498	0.496
1750	0.5	0.497
1760	0.503	0.5
1770	0.504	0.504
1780	0.507	0.504
1790	0.508	0.506
1800	0.513	0.509
1810	0.513	0.51
1820	0.515	0.512
1830	0.518	0.514
1840	0.518	0.516
1850	0.522	0.519
1860	0.523	0.52
1870	0.526	0.522
1880	0.527	0.524
1890	0.529	0.527
1900	0.532	0.528
1910	0.532	0.53
1920	0.534	0.531
1930	0.537	0.534
1940	0.539	0.536
1950	0.54	0.538
1960	0.543	0.539
1970	0.545	0.541
1980	0.546	0.543
1990	0.551	0.546
2000	0.551	0.548
2010	0.552	0.549
2020	0.554	0.552
2030	0.556	0.551
2040	0.558	0.555
2050	0.559	0.556
2060	0.561	0.558
2070	0.564	0.561
2080	0.565	0.562
2090	0.566	0.564
2100	0.57	0.565
2110	0.571	0.567
2120	0.573	0.569
2130	0.575	0.571
2140	0.577	0.572
2150	0.579	0.575
2160	0.58	0.576
2170	0.583	0.578
2180	0.585	0.58
2190	0.586	0.581
2200	0.588	0.583
2210	0.59	0.585
2220	0.591	0.587
2230	0.593	0.594
2240	0.596	0.591
2250	0.597	0.592
2260	0.599	0.595
2270	0.601	0.597
2280	0.602	0.598
2290	0.605	0.599
2300	0.606	0.601
2310	0.607	0.603
2320	0.61	0.608
2330	0.612	0.607
2340	0.613	0.609
2350	0.614	0.61
2360	0.616	0.612
2370	0.617	0.614
2380	0.619	0.615
2390	0.621	0.616
2400	0.622	0.618
2410	0.627	0.619
2420	0.624	0.621
2430	0.627	0.622
2440	0.627	0.624
2450	0.63	0.624
2460	0.631	0.627
2470	0.634	0.629

## Sheet: Δnqr Δndh2
minutes	Δnqr Δndh2	Δnqr Δndh2	Δnqr Δndh2
0	0.001	0.003	0		Exponential growth equation
10	0.001	0.003	0.001		Best-fit values	Δnqr Δndh2	Δnqr Δndh2	Δnqr Δndh2
20	0.002	0.004	0.001		Y0	0.0005247	0.001117	8.678e-05
30	0.001	0.004	0.001		k	0.003568	0.003563	0.004945
40	0.002	0.004	0.002		Tau	280.2	280.7	202.2
50	0.002	0.004	0.001		Doubling Time	194.2	194.6	140.2	176.333
60	0.002	0.005	0.002		95% CI (profile likelihood)
70	0.003	0.005	0.002		Y0	0.0002361 to 0.001163	0.0005849 to 0.002130	3.189e-005 to 0.0002353
80	0.003	0.005	0.002		k	0.002767 to 0.004372	0.002824 to 0.004304	0.004091 to 0.005802
90	0.003	0.005	0.002		Tau	228.7 to 361.4	232.4 to 354.2	172.4 to 244.5
100	0.003	0.005	0.001		Doubling Time	158.5 to 250.5	161.1 to 245.5	119.5 to 169.4
110	0.003	0.007	0.002		Goodness of Fit
120	0.003	0.005	0.001		Degrees of Freedom	5	5	4
130	0.004	0.005	0.001		R squared	0.9634	0.9686	0.9848
140	0.004	0.005	0.002		Sum of Squares	4.396e-07	7.182e-07	5.052e-07
150	0.004	0.005	0.001		Sy.x	0.0002965	0.000379	0.0003554
160	0.003	0.005	0.002
170	0.004	0.005	0.002		Data used
180	0.004	0.005	0.001		# of X values	7	7	6
190	0.004	0.005	0.001		# Y values analyzed	7	7	6
200	0.004	0.005	0.001		X values used	965 to 1020	840 to 900	1140 to 1190
210	0.003	0.005	0.001		Model	Y=Y0*exp(k*X)	Y=Y0*exp(k*X)	Y=Y0*exp(k*X)
220	0.004	0.005	0.001		Fit	sum of squares	sum of squares	sum of squares
230	0.004	0.005	0.001
240	0.004	0.005	0.002
250	0.001	0.002	-0.002
260	0.004	0.005	0.002
270	0.005	0.005	0.002
280	0.004	0.005	0.001
290	0.003	0.004	0.001
300	0.004	0.005	0.002
310	0.004	0.005	0.001
320	0.005	0.005	0.001
330	0.004	0.005	0.001
340	0.005	0.006	0.002
350	0.004	0.005	0.001
360	0.005	0.005	0.001
370	0.005	0.006	0.002
380	0.005	0.006	0.001
390	0.005	0.005	0.001
400	0.005	0.006	0.001
410	0.005	0.005	0.001
420	0.005	0.006	0.002
430	0.005	0.006	0.001
440	0.005	0.006	0.001
450	0.005	0.006	0.002
460	0.004	0.005	0.001
470	0.006	0.006	0.002
480	0.005	0.006	0.002
490	0.006	0.007	0.002
500	0.005	0.007	0.001
510	0.005	0.007	0.002
520	0.006	0.007	0.002
530	0.002	0.004	-0.002
540	0.006	0.007	0.002
550	0.007	0.008	0.002
560	0.004	0.006	0
570	0.006	0.008	0.002
580	0.007	0.009	0.003
590	0.006	0.008	0.002
600	0.006	0.009	0.003
610	0.007	0.009	0.003
620	0.006	0.009	0.002
630	0.007	0.01	0.002
640	0.007	0.01	0.002
650	0.007	0.01	0.002
660	0.007	0.011	0.003
670	0.006	0.01	0.002
680	0.007	0.011	0.003
690	0.007	0.011	0.003
700	0.007	0.012	0.003
710	0.008	0.013	0.003
720	0.006	0.011	0.002
730	0.008	0.014	0.004
740	0.008	0.015	0.004
750	0.008	0.015	0.004
760	0.009	0.016	0.004
770	0.009	0.016	0.004
780	0.009	0.017	0.004
790	0.006	0.015	0.001
800	0.009	0.019	0.004
810	0.009	0.02	0.005
820	0.01	0.02	0.005
830	0.008	0.019	0.003
840	0.011	0.022	0.005
850	0.011	0.023	0.005
860	0.011	0.024	0.006
870	0.011	0.025	0.006
880	0.012	0.026	0.006
890	0.012	0.027	0.007
900	0.012	0.027	0.006
910	0.014	0.03	0.008
920	0.014	0.031	0.008
930	0.014	0.032	0.008
940	0.015	0.033	0.009
950	0.016	0.035	0.01
960	0.016	0.035	0.01
970	0.017	0.038	0.011
980	0.017	0.038	0.011
990	0.018	0.04	0.012
1000	0.019	0.042	0.013
1010	0.019	0.044	0.013
1020	0.02	0.046	0.014
1030	0.021	0.048	0.015
1040	0.022	0.05	0.016
1050	0.011	0.04	0.005
1060	0.023	0.053	0.017
1070	0.024	0.056	0.018
1080	0.025	0.059	0.019
1090	0.026	0.061	0.02
1100	0.022	0.059	0.016
1110	0.028	0.066	0.022
1120	0.029	0.068	0.022
1130	0.029	0.071	0.023
1140	0.031	0.074	0.024
1150	0.032	0.078	0.026
1160	0.033	0.081	0.027
1170	0.034	0.084	0.028
1180	0.036	0.087	0.03
1190	0.037	0.09	0.031
1200	0.039	0.094	0.033
1210	0.04	0.097	0.034
1220	0.041	0.101	0.035
1230	0.04	0.102	0.034
1240	0.044	0.108	0.039
1250	0.028	0.094	0.022
1260	0.048	0.117	0.043
1270	0.05	0.12	0.044
1280	0.052	0.125	0.047
1290	0.054	0.129	0.049
1300	0.056	0.133	0.051
1310	0.058	0.138	0.053
1320	0.06	0.143	0.055
1330	0.063	0.148	0.058
1340	0.065	0.153	0.061
1350	0.067	0.158	0.063
1360	0.069	0.163	0.065
1370	0.071	0.168	0.067
1380	0.075	0.174	0.071
1390	0.077	0.18	0.074
1400	0.073	0.178	0.07
1410	0.083	0.192	0.08
1420	0.085	0.198	0.083
1430	0.09	0.204	0.087
1440	0.092	0.21	0.09
1450	0.096	0.217	0.094
1460	0.098	0.222	0.097
1470	0.094	0.222	0.094
1480	0.105	0.235	0.105
1490	0.108	0.241	0.108
1500	0.108	0.244	0.109
1510	0.116	0.254	0.117
1520	0.112	0.253	0.114
1530	0.124	0.266	0.126
1540	0.113	0.258	0.116
1550	0.131	0.277	0.134
1560	0.135	0.282	0.138
1570	0.14	0.289	0.144
1580	0.144	0.293	0.149
1590	0.149	0.298	0.154
1600	0.137	0.286	0.142
1610	0.156	0.304	0.162
1620	0.163	0.31	0.17
1630	0.166	0.311	0.173
1640	0.173	0.317	0.181
1650	0.177	0.322	0.187
1660	0.183	0.324	0.193
1670	0.188	0.329	0.199
1680	0.194	0.333	0.205
1690	0.197	0.333	0.208
1700	0.205	0.338	0.217
1710	0.211	0.341	0.224
1720	0.211	0.339	0.223
1730	0.223	0.347	0.236
1740	0.226	0.346	0.238
1750	0.235	0.353	0.253
1760	0.239	0.353	0.251
1770	0.238	0.348	0.25
1780	0.251	0.358	0.264
1790	0.232	0.334	0.242
1800	0.261	0.361	0.273
1810	0.268	0.364	0.28
1820	0.272	0.364	0.282
1830	0.273	0.364	0.283
1840	0.267	0.355	0.276
1850	0.285	0.37	0.293
1860	0.287	0.368	0.296
1870	0.288	0.366	0.296
1880	0.295	0.37	0.303
1890	0.287	0.359	0.293
1900	0.305	0.374	0.312
1910	0.283	0.35	0.289
1920	0.311	0.374	0.316
1930	0.311	0.372	0.316
1940	0.315	0.373	0.319
1950	0.298	0.353	0.302
1960	0.31	0.361	0.312
1970	0.31	0.358	0.311
1980	0.332	0.378	0.333
1990	0.288	0.331	0.288
2000	0.339	0.379	0.338
2010	0.316	0.354	0.316
2020	0.342	0.377	0.341
2030	0.345	0.377	0.342
2040	0.345	0.374	0.343
2050	0.344	0.371	0.34
2060	0.348	0.375	0.345
2070	0.351	0.373	0.346
2080	0.353	0.373	0.348
2090	0.335	0.353	0.33
2100	0.33	0.345	0.324
2110	0.35	0.361	0.342
2120	0.358	0.367	0.351
2130	0.244	0.251	0.237
2140	0.305	0.31	0.298
2150	0.341	0.342	0.332
2160	0.344	0.342	0.334
2170	0.358	0.353	0.349
2180	0.304	0.297	0.294
2190	0.319	0.308	0.308
2200	0.364	0.352	0.354
2210	0.343	0.328	0.332
2220	0.346	0.33	0.334
2230	0.351	0.332	0.339
2240	0.371	0.35	0.357
2250	0.318	0.296	0.305
2260	0.323	0.299	0.309
2270	0.319	0.295	0.305
2280	0.358	0.331	0.343
2290	0.359	0.332	0.343
2300	0.351	0.323	0.336
2310	0.371	0.343	0.355
2320	0.32	0.292	0.306
2330	0.368	0.339	0.351
2340	0.338	0.308	0.321
2350	0.364	0.334	0.347
2360	0.348	0.317	0.33
2370	0.338	0.305	0.319
2380	0.346	0.314	0.328
2390	0.365	0.333	0.346
2400	0.318	0.287	0.298
2410	0.284	0.252	0.264
2420	0.319	0.285	0.297
2430	0.314	0.281	0.293
2440	0.346	0.314	0.324
2450	0.313	0.281	0.291
2460	0.229	0.198	0.208
2470	0.332	0.3	0.309
2480	0.335	0.303	0.313
2490	0.295	0.264	0.273
2500	0.285	0.253	0.263
2510	0.273	0.241	0.251
2520	0.33	0.297	0.308
2530	0.322	0.29	0.3
2540	0.334	0.301	0.312
2550	0.312	0.277	0.289
2560	0.327	0.292	0.304
2570	0.319	0.283	0.295
2580	0.312	0.275	0.288
2590	0.316	0.279	0.291
2600	0.344	0.307	0.32
2610	0.333	0.295	0.309
2620	0.333	0.294	0.309
2630	0.334	0.295	0.309
2640	0.336	0.297	0.312
2650	0.328	0.288	0.303
2660	0.273	0.233	0.248
2670	0.323	0.284	0.298
2680	0.329	0.29	0.304
2690	0.329	0.289	0.303
2700	0.332	0.292	0.306
2710	0.313	0.273	0.287
2720	0.327	0.289	0.302
2730	0.313	0.276	0.289

## Sheet: Δnqr Δndh2 attB pndh2
minutes	Δnqr Δndh2 attB::pndh2	Δnqr Δndh2 attB::pndh2	Δnqr Δndh2 attB::pndh2
0	0.002	-0.001	0		Exponential growth equation
10	0.002	0	0.001		Best-fit values	Δnqr Δndh2 attB::pndh2	Δnqr Δndh2 attB::pndh2	Δnqr Δndh2 attB::pndh2
20	0.002	0	0.001		Y0	0.0002341	8.699e-05	0.000813
30	0.002	0	0.001		k	0.009418	0.009412	0.008812
40	0.003	0	0.002		Tau	106.2	106.3	113.5
50	0.002	0	0.001		Doubling Time	73.59	73.65	78.66	75.3
60	0.003	0.001	0.002		95% CI (profile likelihood)
70	0.003	0.001	0.002		Y0	0.0001467 to 0.0003723	5.747e-005 to 0.0001313	0.0006876 to 0.0009607
80	0.003	0.001	0.002		k	0.008642 to 0.01020	0.008794 to 0.01003	0.008421 to 0.009204
90	0.004	0.002	0.003		Tau	98.03 to 115.7	99.68 to 113.7	108.7 to 118.8
100	0.003	0.001	0.003		Doubling Time	67.95 to 80.21	69.09 to 78.82	75.31 to 82.31
110	0.003	0.002	0.003		Goodness of Fit
120	0.003	0.001	0.003		Degrees of Freedom	5	5	5
130	0.003	0.002	0.003		R squared	0.9951	0.9969	0.9986
140	0.004	0.002	0.004		Sum of Squares	4.694e-06	1.494e-06	3.468e-07
150	0.003	0.002	0.004		Sy.x	0.0009689	0.0005467	0.0002633
160	0.004	0.002	0.004
170	0.004	0.002	0.004		Data used
180	0.004	0.002	0.005		# of X values	7	7	7
190	0.004	0.002	0.005		# Y values analyzed	7	7	7
200	0.004	0.002	0.005		X values used	560 to 620	630 to 690	390 to 450
210	0.004	0.002	0.006		Model	Y=Y0*exp(k*X)	Y=Y0*exp(k*X)	Y=Y0*exp(k*X)
220	0.005	0.003	0.006		Fit	sum of squares	sum of squares	sum of squares
230	0.006	0.003	0.007
240	0.005	0.002	0.007
250	0.002	0	0.005
260	0.006	0.003	0.009
270	0.006	0.003	0.01
280	0.006	0.003	0.01
290	0.005	0.002	0.01
300	0.006	0.003	0.012
310	0.007	0.003	0.013
320	0.008	0.004	0.014
330	0.007	0.004	0.015
340	0.009	0.004	0.017
350	0.009	0.004	0.019
360	0.01	0.004	0.02
370	0.011	0.005	0.022
380	0.011	0.005	0.024
390	0.011	0.005	0.025
400	0.012	0.005	0.028
410	0.014	0.006	0.03
420	0.015	0.006	0.033
430	0.016	0.007	0.036
440	0.017	0.007	0.039
450	0.018	0.008	0.043
460	0.019	0.007	0.045
470	0.022	0.009	0.051
480	0.024	0.01	0.056
490	0.026	0.011	0.062
500	0.027	0.011	0.067
510	0.03	0.012	0.074
520	0.033	0.013	0.081
530	0.033	0.011	0.084
540	0.039	0.015	0.095
550	0.043	0.017	0.104
560	0.044	0.016	0.111
570	0.051	0.02	0.123
580	0.056	0.022	0.133
590	0.061	0.023	0.144
600	0.067	0.026	0.155
610	0.073	0.028	0.166
620	0.08	0.029	0.178
630	0.088	0.033	0.191
640	0.095	0.036	0.205
650	0.104	0.039	0.218
660	0.114	0.044	0.231
670	0.122	0.047	0.244
680	0.132	0.052	0.258
690	0.143	0.058	0.272
700	0.155	0.064	0.286
710	0.167	0.07	0.298
720	0.178	0.074	0.307
730	0.193	0.084	0.321
740	0.206	0.092	0.332
750	0.219	0.1	0.342
760	0.234	0.109	0.352
770	0.248	0.119	0.362
780	0.261	0.129	0.37
790	0.272	0.136	0.376
800	0.289	0.15	0.386
810	0.302	0.162	0.394
820	0.314	0.174	0.4
830	0.324	0.186	0.405
840	0.337	0.2	0.413
850	0.347	0.213	0.418
860	0.358	0.228	0.423
870	0.368	0.243	0.428
880	0.377	0.256	0.431
890	0.385	0.27	0.436
900	0.392	0.283	0.437
910	0.4	0.297	0.442
920	0.408	0.309	0.445
930	0.413	0.321	0.448
940	0.42	0.334	0.45
950	0.426	0.344	0.452
960	0.43	0.354	0.454
970	0.435	0.365	0.457
980	0.438	0.373	0.456
990	0.442	0.382	0.459
1000	0.446	0.391	0.461
1010	0.448	0.397	0.461
1020	0.451	0.404	0.461
1030	0.454	0.411	0.461
1040	0.456	0.416	0.462
1050	0.447	0.411	0.45
1060	0.46	0.428	0.459
1070	0.462	0.433	0.458
1080	0.463	0.436	0.458
1090	0.464	0.44	0.456
1100	0.461	0.439	0.449
1110	0.465	0.447	0.452
1120	0.466	0.448	0.449
1130	0.467	0.452	0.446
1140	0.466	0.454	0.443
1150	0.467	0.457	0.442
1160	0.465	0.459	0.439
1170	0.464	0.46	0.436
1180	0.463	0.463	0.434
1190	0.461	0.464	0.433
1200	0.46	0.466	0.43
1210	0.457	0.466	0.43
1220	0.456	0.466	0.428
1230	0.452	0.465	0.427
1240	0.452	0.467	0.429
1250	0.43	0.448	0.409
1260	0.447	0.466	0.429
1270	0.444	0.466	0.429
1280	0.443	0.465	0.429
1290	0.441	0.463	0.431
1300	0.439	0.46	0.43
1310	0.439	0.46	0.431
1320	0.438	0.458	0.431
1330	0.438	0.456	0.432
1340	0.438	0.454	0.431
1350	0.437	0.452	0.43
1360	0.437	0.449	0.431
1370	0.436	0.446	0.429
1380	0.438	0.444	0.429
1390	0.438	0.443	0.427
1400	0.431	0.433	0.419
1410	0.439	0.44	0.427
1420	0.438	0.438	0.424
1430	0.439	0.438	0.423
1440	0.439	0.438	0.421
1450	0.438	0.438	0.42
1460	0.438	0.437	0.417
1470	0.429	0.43	0.408
1480	0.436	0.438	0.414
1490	0.435	0.438	0.411
1500	0.43	0.433	0.405
1510	0.432	0.438	0.408
1520	0.424	0.431	0.399
1530	0.43	0.439	0.405
1540	0.414	0.424	0.388
1550	0.426	0.438	0.401
1560	0.425	0.437	0.4
1570	0.423	0.437	0.399
1580	0.422	0.438	0.397
1590	0.42	0.437	0.394
1600	0.402	0.419	0.377
1610	0.415	0.433	0.389
1620	0.415	0.433	0.39
1630	0.411	0.43	0.386
1640	0.412	0.431	0.386
1650	0.41	0.43	0.384
1660	0.408	0.427	0.383
1670	0.407	0.426	0.382
1680	0.405	0.426	0.381
1690	0.399	0.42	0.378
1700	0.401	0.421	0.378
1710	0.399	0.419	0.378
1720	0.392	0.412	0.371
1730	0.396	0.416	0.377
1740	0.391	0.412	0.374
1750	0.393	0.415	0.376
1760	0.389	0.41	0.373
1770	0.382	0.402	0.369
1780	0.389	0.409	0.376
1790	0.362	0.382	0.35
1800	0.386	0.406	0.376
1810	0.386	0.404	0.376
1820	0.385	0.402	0.377
1830	0.382	0.397	0.374
1840	0.37	0.385	0.363
1850	0.383	0.396	0.376
1860	0.382	0.393	0.377
1870	0.379	0.389	0.374
1880	0.382	0.39	0.378
1890	0.37	0.377	0.366
1900	0.385	0.39	0.381
1910	0.359	0.364	0.356
1920	0.383	0.387	0.381
1930	0.382	0.383	0.38
1940	0.382	0.383	0.382
1950	0.362	0.361	0.361
1960	0.373	0.37	0.371
1970	0.371	0.368	0.37
1980	0.391	0.386	0.391
1990	0.344	0.339	0.344
2000	0.393	0.387	0.393
2010	0.37	0.363	0.371
2020	0.395	0.388	0.397
2030	0.397	0.388	0.398
2040	0.396	0.387	0.399
2050	0.394	0.384	0.397
2060	0.4	0.389	0.403
2070	0.401	0.389	0.405
2080	0.403	0.391	0.408
2090	0.386	0.373	0.39
2100	0.381	0.366	0.386
2110	0.4	0.384	0.405
2120	0.411	0.394	0.416
2130	0.297	0.28	0.303
2140	0.359	0.342	0.365
2150	0.395	0.376	0.401
2160	0.4	0.38	0.407
2170	0.415	0.395	0.423
2180	0.362	0.341	0.37
2190	0.378	0.357	0.386
2200	0.425	0.404	0.434
2210	0.407	0.384	0.416
2220	0.413	0.389	0.422
2230	0.419	0.395	0.428
2240	0.44	0.415	0.45
2250	0.392	0.366	0.401
2260	0.398	0.371	0.406
2270	0.397	0.37	0.407
2280	0.438	0.41	0.447
2290	0.442	0.413	0.451
2300	0.439	0.408	0.449
2310	0.46	0.43	0.47
2320	0.414	0.383	0.423
2330	0.465	0.433	0.474
2340	0.438	0.407	0.447
2350	0.468	0.436	0.475
2360	0.455	0.423	0.464
2370	0.449	0.416	0.457
2380	0.462	0.428	0.469
2390	0.485	0.451	0.49
2400	0.442	0.407	0.447
2410	0.412	0.379	0.419
2420	0.45	0.416	0.456
2430	0.45	0.416	0.455
2440	0.486	0.453	0.489
2450	0.457	0.425	0.46
2460	0.377	0.346	0.379
2470	0.483	0.452	0.486
2480	0.49	0.459	0.491
2490	0.454	0.424	0.454
2500	0.446	0.417	0.447
2510	0.437	0.41	0.439
2520	0.497	0.469	0.496
2530	0.493	0.467	0.493
2540	0.507	0.483	0.507
2550	0.486	0.464	0.484
2560	0.504	0.482	0.502
2570	0.497	0.477	0.495
2580	0.493	0.473	0.492
2590	0.5	0.48	0.497
2600	0.531	0.512	0.526
2610	0.522	0.504	0.518
2620	0.523	0.508	0.519
2630	0.525	0.511	0.521
2640	0.531	0.517	0.527
2650	0.525	0.511	0.52
2660	0.471	0.458	0.467
2670	0.523	0.512	0.518
2680	0.532	0.52	0.526
2690	0.532	0.523	0.528
2700	0.537	0.529	0.531
2710	0.521	0.512	0.514
2720	0.537	0.53	0.532
2730	0.526	0.519	0.52
