# Supplementary material for: Genetic and Biochemical Analysis of Anaerobic Respiration in Bacteroides fragilis and Its Importance In Vivo
Source: mBio. 2020 Feb 4;11(1):e03238-19. doi: 10.1128/mBio.03238-19 (PMC7002350; doi:10.1128/mBio.03238-19)
Supplement: TABLE S2 [file mBio.03238-19-st002.xlsx]

## Sheet: mouse data
Table S2. Mouse competitive colonization raw data
Experiment 1: Δndh2					Δndh2 stats
						Mouse A	Mouse B	Mouse C	Mouse D	Mouse E	Mouse F
					Inoculum Ratio	0.427	0.427	0.427	0.427	0.427	0.427
					Output Ratio	0.624	0.523	0.627	0.556	0.598	0.606
					Arcsine transform and difference of input and output	-0.198569	-0.09627	-0.201669	-0.12938	-0.1719	-0.180072
	WT	Δndh2		SE	0.0170434
Inoculum	42.7	57.3		t-stat	-9.56244
				df	5
Mouse A	62.4	37.6		p-value	0.000211775
Mouse B	52.3	47.7
Mouse C	62.7	37.3
Mouse D	55.6	44.4
Mouse E	59.8	40.2	SD	4.11922
Mouse F	60.6	39.4	SE	1.68167
Experiment 2: Δnqr					Δnqr stats
						Mouse A	Mouse B	Mouse C	Mouse D	Mouse E	Mouse F
					Inoculum Ratio	0.405	0.405	0.405	0.405	0.405	0.405
					Output Ratio	1	1	1	1	1	1
					Arcsine transform and difference of input and output	-0.880979	-0.880979	-0.880979	-0.880979	-0.880979	-0.880979
	WT	Δnqr		SE	0		changing a single mouse to 0.0000000000001 Δndh2 results in:
Inoculum	40.5	59.5		t-stat	#DIV/0!
				df	5		SE	4.96705e-09
Mouse A	100	0		p-value	#DIV/0!		t-stat	-1.77365e+08
Mouse B	100	0					df	5
Mouse C	100	0					p-value	1.08136e-40
Mouse D	100	0
Mouse E	100	0	SD	0
Mouse F	100	0	SE	0
Experiment 3: Δnuo					Δnuo stats
						Mouse A	Mouse B	Mouse C	Mouse D	Mouse E	Mouse F
					Inoculum Ratio	0.55	0.55	0.55	0.55	0.55	0.55
					Output Ratio	0.508	0.458	0.596	0.538	0.614	0.47
					Arcsine transform and difference of input and output	0.0420834	0.0921333	-0.0465161	0.012047	-0.0649278	0.0801017
	WT	Δnuo		SE	0.026457
Inoculum	55	45		t-stat	0.723951
				df	5
Mouse A	50.8	49.2		p-value	0.501538
Mouse B	45.8	54.2
Mouse C	59.6	40.4
Mouse D	53.8	46.2
Mouse E	61.4	38.6	SD	6.4407
Mouse F	47	53	SE	2.62941
Experiment 4: Δnqr attB2::pnqr					Δnqr attB2::pnqr stats
						Mouse A	Mouse B	Mouse C	Mouse D	Mouse E	Mouse F
					Inoculum Ratio	0.487	0.487	0.487	0.487	0.487	0.487
					Output Ratio	0.53	0.604	0.569	0.602	0.55	0.617
					Arcsine transform and difference of input and output	-0.0430195	-0.117766	-0.0822224	-0.115723	-0.0630852	-0.131096
	WT	Δnqr attB2::pnqr		SE	0.0142429
Inoculum	48.7	51.3		t-stat	-6.47003
				df	5
Mouse A	53	47		p-value	0.00131395
Mouse B	60.4	39.6
Mouse C	56.9	43.1
Mouse D	60.2	39.8
Mouse E	55	45	SD	3.44654
Mouse F	61.7	38.3	SE	1.40705
Experiment 5: Δndh2 attB2::pndh2					Δndh2 attB2::pndh2
						Mouse A	Mouse B	Mouse C	Mouse D	Mouse E	Mouse F
					Inoculum Ratio	0.531	0.531	0.531	0.531	0.531	0.531
					Output Ratio	0.557	0.518	0.525	0.592	0.583	0.52
					Arcsine transform and difference of input and output	-0.0261043	0.013016	0.00600947	-0.0615073	-0.0523661	0.0110146
	WT	Δndh2 attB2::pndh2		SE	0.0135638
Inoculum	53.1	46.9		t-stat	-1.35088
				df	5
Mouse A	55.7	44.3		p-value	0.234647
Mouse B	51.8	48.2
Mouse C	52.5	47.5
Mouse D	59.2	40.8
Mouse E	58.3	41.7	SD	3.30056
Mouse F	52	48	SE	1.34745
